# Supplementary material for: A perfect palindrome in the Escherichia coli chromosome forms DNA hairpins on both leading- and lagging-strands
Source: Nucleic Acids Res. 2014 Nov 11;42(21):13206–13. doi: 10.1093/nar/gku1136 (PMC4245961; doi:10.1093/nar/gku1136)
Supplement: SUPPLEMENTARY DATA [file supp_gku1136_mpeg.zip]

Archive with 4 entries (3 files):
- /
- 460comp.mpg
- 480comp.mpg
- WT.mpg
